# Supplementary material for: University Marching Band Members’ Noise Dosages and Hearing Health-Related Knowledge
Source: Int J Environ Res Public Health. 2021 Nov 1;18(21):11497. doi: 10.3390/ijerph182111497 (PMC8583652; doi:10.3390/ijerph182111497)
Supplement: Supplementary file 1 [file ijerph-18-11497-s001.zip]

Archive with 1 entries (1 files):
- ijerph-1415223-supplementary.pdf
